# Supplementary material for: Factors Associated with Colorectal Cancer Screening in Spain: Results of the 2017 National Health Survey
Source: Int J Environ Res Public Health. 2022 Apr 29;19(9):5460. doi: 10.3390/ijerph19095460 (PMC9100170; doi:10.3390/ijerph19095460)
Supplement: Supplementary file 1 [file ijerph-19-05460-s001.zip]

Archive with 1 entries (1 files):
- ijerph-1689084-supplementary.pdf
